# Supplementary material for: Ticagrelor vs Clopidogrel in addition to Aspirin in minor ischemic stroke/ transient ischemic attack—Protocol for a systematic review and network meta-analysis
Source: PLoS One. 2021 Apr 28;16(4):e0250553. doi: 10.1371/journal.pone.0250553 (PMC8081237; doi:10.1371/journal.pone.0250553)
Supplement: S1 File — (XLSX) [file pone.0250553.s002.xlsx]

## Sheet: Sheet 1
Bibliographics/Study Characteristics						First Glance				Study Methodology					Patient Population									Intervention						Comparator						Outcomes	Primary				Secondary								Other
Number	Author	Title	Funding (Y or N or unspecified (N/A))	Journal	Year	PM -0=Exclude, 1=Include, 2= not avail, 3 =maybe	Exclusion reason (1= wrong outcome, 2=no control, 3=non-aspirin, 4=duplicate population/study, 5=wrong pathology/CAD etc, 6=wrong study type, )	Difficulty Coding (0=no, 1=yes)	Comments	Study Design (parallel, crossover, factorial, etc)	Single or Multicentre	Blind (open, single blind or double-blind)	Inclusion Criteria	Exclusion Criteria	Number of Participants Total	Age of Participants	Measurement of Age (ie. Mean or median)	Measurement of Age: Other (Please Specify)	Country	%Male in population	%...(other characteristics)	Follow-up period (days)	TIA or Minor ischemic stroke?	N	Treatment/Drug	Route	Drug Dose (mg)	Treatment Frequency	Treatment Duration	N	Treatment/Drug	Route	Drug Dose (mg)	Treatment Frequency	Treatment Duration		Outcome #1 Stroke (yes or no)	Diagnostic Modality #1	Definition #1	Outcome #1: Timepoint (in days)	Outcome #2 Mortality (Yes or No)	Diagnostic Modality #2	Definition #2	Outcome #2: Timepoint (in days)	Outcome #3 Bleeding Events (yes or no)	Diagnostic Modality #3	Definition #3	Outcome #3: Timepoint (in days)	Other Outcomes
[truncated: 56 more columns]
